# Supplementary material for: Cyathus striatus Extract Induces Apoptosis in Human Pancreatic Cancer Cells and Inhibits Xenograft Tumor Growth In Vivo
Source: Cancers (Basel). 2021 Apr 22;13(9):2017. doi: 10.3390/cancers13092017 (PMC8122434; doi:10.3390/cancers13092017)
Supplement: Supplementary file 1 [file cancers-13-02017-s001.zip]

Archive with 2 entries (2 files):
- cancers-1149791-original-images.pdf
- cancers-1149791-supplementary.pdf
